# Supplementary material for: Effective Immobilization of Novel Antimicrobial Peptides via Conjugation onto Activated Silicon Catheter Surfaces
Source: Pharmaceutics. 2024 Aug 6;16(8):1045. doi: 10.3390/pharmaceutics16081045 (PMC11360073; doi:10.3390/pharmaceutics16081045)
Supplement: Supplementary file 1 [file pharmaceutics-16-01045-s001.zip]

Archive with 1 entries (1 files):
- pharmaceutics-3136076-SI.pdf
